# Supplementary material for: A Comparative Analysis of Orthotopic and Subcutaneous Pancreatic Tumour Models: Tumour Microenvironment and Drug Delivery
Source: Cancers (Basel). 2023 Nov 14;15(22):5415. doi: 10.3390/cancers15225415 (PMC10670202; doi:10.3390/cancers15225415)
Supplement: Supplementary file 1 [file cancers-15-05415-s001.zip]

Archive with 1 entries (1 files):
- cancers-2668061-supplementary.pdf
